# Supplementary material for: Influence of Friction Stir Surface Processing on the Corrosion Resistance of Al 6061
Source: Materials (Basel). 2022 Nov 16;15(22):8124. doi: 10.3390/ma15228124 (PMC9696715; doi:10.3390/ma15228124)
Supplement: Supplementary file 1 [file materials-15-08124-s001.zip]

Archive with 1 entries (1 files):
- materials-1956040-supplementary.pdf
